# Supplementary material for: Genome Survey Sequencing for the Characterization of the Genetic Background of Rosa roxburghii Tratt and Leaf Ascorbate Metabolism Genes
Source: PLoS One. 2016 Feb 5;11(2):e0147530. doi: 10.1371/journal.pone.0147530 (PMC4743950; doi:10.1371/journal.pone.0147530)
Supplement: S1 Table — (XLS) [file pone.0147530.s003.xls]

## Sheet: Sheet1
S1 table Sequences of specific primers used for quantitative real-time PCR
Gene	Primer sequence 5'-3 '
GME	TCATTTTCTTATCCCAACTTCTC	CAACAAGCTAGATATACAACGGG
GGP	TCGCTATGATGTCACTGCTTG	AGCATTCACTTCTTGGAACCT
GPP	ATGGCCAAAAACGATTCATACTC	AGCTTTCAGTTCCTTTAGAATTTC
GDH	GCCGAGGCATCAACTTCTTT	CGTCAGCATAGCGTCCACA
GLDH	ATGCCCACGAGAAGAAATCC	TCCTTATCCACCTCCAAAACCT
MIOX	GAAGACTGGCTTCACTTGAC	ACTGTTGCTGTACTTCGGAT
GUR	GATGCCGGACCTGGAAACT	ACTTGATGATGCCGAGATGG
AAO	AATGGCGGATACACCAAGT	ATGGAGCCCAAGTAAGGAG
APX	CATCGACAAGGCCAAGAG	CGAGACGGAGCATGAGAG
DHAR	TGGGTCTCTGATTCTGATGT	CCTTGCTCTTGAGGAATGTC
MDHAR	CTATGGCGATAATGTTGGTGA	ACTTGGGCTTTGGTGAGGT
UBQ	ATGCAGATYTTTGTGAAGAC	ACCACCACGRAGACGGAG
