# Supplementary material for: Genome Survey Sequencing for the Characterization of the Genetic Background of Rosa roxburghii Tratt and Leaf Ascorbate Metabolism Genes
Source: PLoS One. 2016 Feb 5;11(2):e0147530. doi: 10.1371/journal.pone.0147530 (PMC4743950; doi:10.1371/journal.pone.0147530)
Supplement: S2 Table — (XLS) [file pone.0147530.s004.xls]

## Sheet: Sheet1
S2 table Comparison of SOAPdenovo and Abyss for assembly
Software		Scaffolds			Contigs			Gap length (bases)
		Number of sequences	Total length (bases)	N50 length (bases)	Number of sequences	Total length (bases)	N50 length (bases)
Soapdenovo	K=77	335902	409356560	3554	627554	405809290	1484	3547270
	K=105	241316	361503303	4632	888635	355868041	992	5635262
AByss	K=43	182809	268777720	2667	212195	268231231	2438	571234
The N50 of contigs and scaffolds was calculated by ordering all sequences, then adding the lengths from the longest to shortest until the added length exceeded 50% of the total length of all sequences.
